# Supplementary material for: Charge-Transfer Process in Surface-Enhanced Raman Scattering Based on Energy Level Locations of Rare-Earth Nd3+-Doped TiO2 Nanoparticles
Source: Nanomaterials (Basel). 2021 Aug 14;11(8):2063. doi: 10.3390/nano11082063 (PMC8400391; doi:10.3390/nano11082063)
Supplement: Supplementary file 1 [file nanomaterials-11-02063-s001.zip]

Archive with 1 entries (1 files):
- nanomaterials-1331851-supplementary.pdf
